# Supplementary material for: Comparative Assessment of Environmental DNA and Bulk-Sample Metabarcoding in Biosecurity Surveillance for Detecting Biting Midges (Ceratopogonidae)
Source: Insects. 2025 May 27;16(6):564. doi: 10.3390/insects16060564 (PMC12193466; doi:10.3390/insects16060564)
Supplement: Supplementary file 1 [file insects-16-00564-s001.zip]

Archive with 1 entries (1 files):
- insects-3622959-supplementary.pdf
